# Supplementary material for: Azoramide, a novel regulator, favors adipogenesis against osteogenesis through inhibiting the GLP-1 receptor-PKA-β-catenin pathway
Source: Hum Cell. 2025 Mar 20;38(3):73. doi: 10.1007/s13577-025-01192-0 (PMC11923014; doi:10.1007/s13577-025-01192-0)
Supplement: Supplementary file 1 — Supplementary file1 (XLSX 15 KB) [file 13577_2025_1192_MOESM1_ESM.xlsx]

## Sheet: Fig1
Con						Azo
3.168	3.564	3.068	3.213	3.421	3.229	1.021	0.999	1.265	0.937	1.101	0.934

## Sheet: Fig2
	Vehicle			Azo
Runx2	0.81095	1	1.13474	0.27513	0.41359	0.13846
Sp7	1.01755	0.71844	1.30311	0.114704	0.121704	0.103704
Ibsp	1.00546	1.16457	0.84543	0.28625	0.20211	0.08614
Bglap	1.0707	0.9701	1.17607	0.63296	0.32695	0.9681

## Sheet: Fig3
Vehicle			Azo
PPARγ	1.2235	0.8923	2.17226	2.26991	2.1756
Fabp4	1.15606	0.8673	3.56169	3.11034	3.4517
Adipoq	1.14001	0.87943	1.49486	1.6999	1.43267
Vehicle			15 μM azo			30 μM azo
1.1023	1.3298	0.7764	1.9875	1.8769	2.1074	6.2654	6.4758	6.5331

## Sheet: Fig4
Alizarin red
Con			Azo			Ex-4			Azo+Ex-4
1	1.2012	0.8906	0.3015	0.3822	0.2459	1.8031	1.82505	1.7482	0.954671	1.11548	1.3254
Oil red
Con			Azo			Ex-4			Azo+Ex-4
1	1.3987	0.854	4.38672	4.4636	4.1026	0.69875	0.81028	0.7602	1.7579	1.71326	1.5098
qPCR
	Con			Azo			Ex-4			Azo+Ex-4
Runx2	1	1.29475	0.8751	0.28505	0.282656	0.43265	1.79391	1.81431	1.8351	0.854697	0.86547	0.810264
PPARr	1	1.21928	0.865249	2.38672	2.46846	2.64896	0.564209	0.211128	0.36589	1.00758	1.13967	1.31589
FABP4	1	1.61907	0.548912	7.75214	7.21188	7.96871	0.535277	0.558299	0.504897	4.26588	4.88355	4.57896
WB
	Con			Azo			Ex-4			Azo+Ex-4
Runx2	1	1.2211	0.9821	0.1125	0.112	0.1323	1.061	1.1002	1.3423	0.9123	1.1234	0.8765
PPARr	1	1.198	0.856	1.315	1.213	1.423	0.9132	0.9231	0.8892	0.8801	0.924	0.8756
FABP4	1	1.098	0.914	2.815	2.719	3.121	0.6031	0.312	0.439	1.5101	1.11234	1.3421

## Sheet: Fig5
Con			Azo			azo+si-glp-1r-1			azo+si-glp-1r-2
1	1.294	0.8164	0.1225	0.1018	0.2207	0.9173	1.0865	0.8342	0.9323	0.8435	1.3365

## Sheet: Fig7
Con			Azo			Wnt agonist 1			Azo+ Wnt agonist 1
1	1.2431	0.8795	0.265902	0.119229	0.15065	2.96432	2.84597	3.06589	0.846223	0.72458	0.65478
